# Supplementary material for: Association of Glycosylated Hemoglobin Level and Cancer-Related Mortality in Patients without Diabetes
Source: J Clin Med. 2022 Oct 8;11(19):5933. doi: 10.3390/jcm11195933 (PMC9570990; doi:10.3390/jcm11195933)
Supplement: Supplementary file 1 [file jcm-11-05933-s001.zip]

Archive with 1 entries (1 files):
- jcm-1928527-supplementary.pdf
